# Supplementary material for: Changes in the Adrenal Cortex Induced by Liraglutide Treatment and Exercise in a Rat Model of Menopausal Transition
Source: Cells. 2026 Jul 13;15(14):1258. doi: 10.3390/cells15141258 (PMC13406854; doi:10.3390/cells15141258)
Supplement: Supplementary file 1 [file cells-15-01258-s001.zip]

Archive with 1 entries (1 files):
- cells-4333718-supplementary.pdf
